# Supplementary material for: Transfer of Stress Resilient QTLs and Panicle Traits into the Rice Variety, Reeta through Classical and Marker-Assisted Breeding Approaches
Source: Int J Mol Sci. 2023 Jun 27;24(13):10708. doi: 10.3390/ijms241310708 (PMC10341874; doi:10.3390/ijms241310708)
Supplement: Supplementary file 1 [file ijms-24-10708-s001.zip]

Archive with 1 entries (1 files):
- ijms-2335847-supplementary.pdf
